# Supplementary material for: Mineralocorticoid Receptor Antagonists Eplerenone and Spironolactone Modify Adrenal Cortex Morphology and Physiology
Source: Biomedicines. 2021 Apr 20;9(4):441. doi: 10.3390/biomedicines9040441 (PMC8074383; doi:10.3390/biomedicines9040441)
Supplement: Supplementary file 1 [file biomedicines-09-00441-s001.zip]

Archive with 1 entries (1 files):
- biomedicines-1179510-supplementary.pdf
